# Supplementary material for: Report on planning comparison of VMAT, IMRT and helical tomotherapy for the ESCALOX-trial pre-study
Source: Radiat Oncol. 2020 Nov 2;15:253. doi: 10.1186/s13014-020-01693-2 (PMC7607845; doi:10.1186/s13014-020-01693-2)
Supplement: Supplementary file 1 — Additional file 1. Raw data from DVH for analysis of plan comparison parameter. [file 13014_2020_1693_MOESM1_ESM.xlsx]

## Sheet: DVH u. COIN...
ESCALOX_Planvergleiche						Parotis ipsilateral	COIN Paro ipsilat.	COIN Paro ipsilat.	Parotis contralat.	COIN Paro contralat.	COIN Paro contralat.	Plexus D2 ipsilat.	COIN Plexus ipsilat.	COIN Plexus ipsilat.	Plexus D2 contralat.	COIN Plexus contralat	COIN Plexus contralat																				SIB_77						D2%_Gy
ID-Pat. 01-07 (03 fehlt)	Planname	Seite LK	Tumorseite	Paro ipsi D50	COIN Paro ipsilat. RUNDUNG	COIN Paro ipsilat. Initial	Paro contra D50	COIN Paro contralat. RUNDUNG	COIN Paro contralat. Initial	Plexus D2 ipsilat.	COIN Plexus ipsilat. RUNDUNG	COIN Plexus ipsilat. Initial	Plexus D2 contralat.	COIN Plexus contralat. RUNDUNG	COIN Plexus contralat. Initial	SIB 77 V95%	CVF=TVRI/TV	HI=D5%/D95%	HTCI=TVRI/VRI	CN=CVF*HTCI	SIB 70 loop V95%	CVF=TVRI/TV (Schale)	CVF (Gesamt-struktur)	HI=D5%/D95%	V66.5 im SIB70 abs.	HTCI=TVRI/VRI	CN=CVF*HTCI	SIB 56 loop V95%	CVF=TVRI/TV (Schale)	CVF (Gesamt-Struktur)	HI=D5%/D95%	V53,2 im SIB56 abs.	HTCI=TVRI/VRI	CN=CVF*HTCI	SIB_77 Volumen cm³	SIB 77Gy Dmean	SIB 70Gy Dmean	SIB 56 Gy Dmean	SIB 70Gy loop Dmean	SIB 56 Gy loop Dmean	SIB 77Gy D2	SIB 77Gy D5	SIB 77Gy D50	SIB 77Gy D95	SIB 77Gy D98	SIB 77Gy D100	SIB 77Gy D1cm³	SIB 77Gy D0,5cm³
01 VMAT	010011_000000_S_HNO_a_R_MO,txt	li	mittig	32.44	0.527232	0.527232	28.11	0.625185	0.625185	58.69	0.0540613	0.0540613	58.84	0.0825066	0.0825066	99.99	0.9999	1.05455	0.462952	0.462905	99.81	0.9981	0.998452	1.15009	322.6	0.772474	0.771278	98.02	0.9802	0.985273	1.42011	1217.6	0.776088	0.764658	86.6	79.43	74.78	63.85	73.07	59.98	81.48	81.2	79.58	77	76.02	72.4	81.63	81.82
01 IMRT	010012__S_HNO_d_IM_9Felder,txt	re	re	28.45	0.511041	0.511041	23.18	0.602883	0.602883	57.9	0.0710823	0.0710823	58.29	0.15262	0.15262	100	1	1.05078	0.506677	0.506677	99.76	0.9976	0.998143	1.14945	322.5	0.826482	0.824947	98.87	0.9887	0.991665	1.40036	1225.5	0.758516	0.752194	86.6	79.19	74.33	63.48	72.53	59.67	81.31	80.91	79.32	77	76.09	72.1	81.51	81.71
01 TOMO	010013_00000_TT_S_HNO_a_SK,txt	li	li	29.06	0.533613	0.533613	24.78	0.585441	0.585441	59.87	0.199971	0.199971	59.79	0.231482	0.231482	100	1	1.05677	0.386387	0.386387	99.82	0.9982	0.998762	1.16566	322.7	0.844442	0.843396	98.11	0.9811	0.98592	1.39609	1218.4	0.723091	0.71291	86.6	79.65	75.06	63.72	73.43	59.72	81.9	81.72	79.71	77.33	76.99	75.3	81.99	82.08
02 VMAT	010021_000000_S_HNO_c_R_MO,txt	li	li	34.88	0.530665	0.530665	25.11	0.650834	0.650834	58.24	0.344496	0.344496	58.48	0.349761	0.349761	100	1	1.0539	0.252118	0.252118	99.19	0.9919	0.993049	1.14912	200	0.720626	0.715617	98.07	0.9807	0.984838	1.37209	863.9	0.732411	0.721306	27	79.24	73.86	63.42	73.07	60.29	81.56	81.15	79.33	77	76.02	72.5	81.3	81.59
02 IMRT	010022_00000000_9F_IMRT_MO,txt	li	li	29.81	0.514031	0.514031	21.81	0.62551	0.62551	56.43	0.523846	0.523846	57.41	0.356116	0.356116	99.97	0.9997	1.05844	0.29336	0.293272	99.47	0.9947	0.995531	1.14588	200.5	0.742607	0.739289	98.55	0.9855	0.9886	1.36232	867.2	0.740893	0.732447	27	79.47	73.53	62.79	72.61	59.6	81.74	81.5	79.59	77	76.05	71.8	81.59	81.76
02 TOMO	010023_0000000_TT_Esc_a_SK,txt	re	re	28.65	0.475534	0.475534	16.72	0.603842	0.603842	57.46	0.410505	0.410505	57.8	0.408014	0.408014	100	1	1.02593	0.331488	0.331488	99.99	0.9999	1	1.11851	201.4	0.780839	0.780839	98.87	0.9887	0.991336	1.35472	869.6	0.679062	0.673179	27	78.33	73.47	62.11	72.7	58.73	79.28	79.14	78.46	77.14	76.68	72.8	79.19	79.29
04 VMAT	010041_000000_S_HNO_a_R_MO,txt	li	mittig	25.66	0.548061	0.548061	20.12	0.727796	0.727796	58.22	0.358072	0.358072	58.57	0.275195	0.275195	100	1	1.05833	0.259391	0.259391	99.24	0.9924	0.983075	1.16198	627.3	0.798802	0.785282	98.83	0.9883	0.991913	1.40391	1533.1	0.783063	0.77673	116.4	79.22	74.74	66.6	74	60.83	81.85	81.47	79.24	76.98	76.31	71.9	82.08	82.26
04 IMRT	010042_000000000_9F_IMRT_b,txt	re	re	27.99	0.505331	0.505331	19.43	0.701586	0.701586	56.62	0.586711	0.586711	57.85	0.478915	0.478915	99.99	0.9999	1.05638	0.253238	0.253213	99.71	0.9971	0.987933	1.14572	630.4	0.802749	0.793062	98.97	0.9897	0.993271	1.41219	1535.2	0.766427	0.76127	116.4	79.24	74.74	66.31	73.92	60.29	81.7	81.32	79.28	76.98	76.24	72.6	81.97	82.15
04 TOMO	010043_0000_TT_S2_HNO_a_SK,txt	li	li	25.66	0.490931	0.490931	20.12	0.66895	0.66895	58.22	0.580048	0.580048	58.57	0.608775	0.608775	100	1	1.03168	0.352108	0.352108	99.72	0.9972	0.993235	1.13081	616.6	0.803197	0.797763	98.43	0.9843	0.989542	1.40391	1542.3	0.723945	0.716374	116.4	78.8	74.77	66.61	73.04	59.78	79.91	79.78	78.92	77.33	76.88	74.6	80	80.08
05 VMAT	010051_000000_S_HNO_a_R_MO,txt	li	li	15.98	0.618646	0.618646	13.8	0.681706	0.681706	57.93	0.501813	0.501813	58.12	0.497998	0.497998	100	1	1.05714	0.160732	0.160732	99.77	0.9977	0.997818	1.13372	228.7	0.755091	0.753444	99.18	0.9918	0.994442	1.373	679.9	0.723881	0.719858	24.6	79.1	74.29	65.42	73.69	60.75	81.72	81.4	79	77	76.47	74.7	81.49	81.72
05 IMRT	010052_00000000000_9F_IMRT,txt	li	li	16.66	0.604857	0.604857	14.86	0.679226	0.679226	58.22	0.581958	0.581958	57.75	0.517064	0.517064	100	1	1.04571	0.169662	0.169662	99.89	0.9989	0.999127	1.12698	229	0.772518	0.771844	98.52	0.9852	0.990493	1.3759	677.2	0.724736	0.717846	24.6	78.87	74.02	64.69	73.46	59.75	80.92	80.52	78.94	77	76.6	73.8	80.61	80.92
05 TOMO	010053_0000000_TT_Esc_a_SK,txt	re	re	15.64	0.658444	0.658444	8.99	0.742233	0.742233	55.48	0.712934	0.712934	56.07	0.702279	0.702279	100	1	1.02309	0.41269	0.41269	99.44	0.9944	0.995201	1.14198	228.1	0.858089	0.853971	98.99	0.9899	0.993126	1.36022	679	0.766299	0.761031	24.6	78.22	72.39	63.54	71.69	58.92	78.96	78.86	78.39	77.08	76.62	73.8	78.88	78.96
06 VMAT	010061_000000_S_HNO_a_R_MO,txt	li	mittig	33.63	0.488587	0.488587	22.28	0.60351	0.60351	58.96	0.137835	0.137835	58.39	0.124701	0.124701	100	1	1.05039	0.23917	0.23917	99.33	0.9933	0.993719	1.14292	284.8	0.773924	0.769064	98.52	0.9852	0.989678	1.39893	891.7	0.73728	0.72967	48.3	78.95	74.83	64.97	74	60.29	81.29	80.88	78.97	77	76.43	72.3	81.27	81.53
06 IMRT	010062_00000000000_9F_IMRT,txt	re	re	26.5	0.563988	0.563988	21.13	0.597816	0.597816	59.23	0.119386	0.119386	58.48	0.142869	0.142869	100	1	1.06364	0.228993	0.228993	99.28	0.9928	0.993371	1.14642	284.7	0.746347	0.741399	97.79	0.9779	0.984684	1.39007	887.2	0.691238	0.680651	48.3	79.5	74.91	65.09	74	60.45	82.39	81.9	79.45	77	76.21	72.4	82.37	82.75
06 TOMO	010063_0000_TT_S2_HNO_a_SK,txt	li	li	24.64	0.484237	0.484237	12.16	0.634172	0.634172	56.88	0.46175	0.46175	57.19	0.502463	0.502463	98.24	0.9824	1.03065	0.406663	0.399506	98.55	0.9855	0.987788	1.15026	283.1	0.808756	0.798879	97.7	0.977	0.98424	1.39964	886.8	0.709533	0.698351	48.3	77.91	72.97	63.33	71.98	58.74	79.69	79.36	78.22	77	73.33	70.2	79.68	79.92
07 VMAT	010071_000000_H_HNO_a_R_MO,txt	li	li	21.26	0.614466	0.614466	15.24	0.703042	0.703042	57.9	0.437604	0.437604	57.15	0.341804	0.341804	100	1	1.05013	0.147792	0.147792	99.56	0.9956	0.995704	1.13268	208.6	0.733568	0.730417	98.94	0.9894	0.991923	1.37522	847.4	0.728359	0.722476	22.4	78.81	74.47	63.59	74	59.98	81.43	80.86	78.74	77	76.63	73.8	80.93	81.37
07 IMRT	010072_00000000000_9F_IMRT,txt	li	li	21.54	0.590316	0.590316	15.54	0.672349	0.672349	57.93	0.506194	0.506194	56.66	0.481125	0.481125	100	1	1.05052	0.186966	0.186966	99.8	0.998	0.997613	1.13629	209	0.74634	0.744559	98.06	0.9806	0.985251	1.36462	841.7	0.706798	0.696374	22.4	79.05	73.76	62.98	73.15	59.37	81.14	80.89	79.15	77	76.45	73.3	80.93	81.11
07 TOMO	010073_0000000_TT_Esc_a_SK,txt	re	re	16.7	0.630406	0.630406	10.86	0.749366	0.749366	55.79	0.662465	0.662465	46.89	0.754194	0.754194	100	1	1.0213	0.344848	0.344848	99.69	0.9969	0.997136	1.13865	208.9	0.866591	0.864109	97.59	0.9759	0.981622	1.36976	838.6	0.768467	0.754345	22.4	77.91	72.38	61.5	71.72	57.84	78.79	78.64	77.97	77	76.7	74.8	78.66	78.78
1vs2
1vs3
2vs3
[truncated: 123 more columns]

## Sheet: Parotis  Plexus ipsi contra
Korrektur - ALLE mit Komma
ID	Planname	Seite	Parotis ipsi D50 VMAT	Parotis ipsi D50 IMRT	Parotis ipsi D50 TOMO	Parotis contra D50 VMAT	Parotis contra D50 IMRT	Parotis contra D50 TOMO	Plexus contra D2 VMAT	Plexus contra D2 IMRT	Plexus contra D2 TOMO	Plexus ipsi D2 VMAT	Plexus ipsi D2 IMRT	Plexus ipsi D2 TOMO	Coin ipsi Paro VMAT	Coin ipsi Paro IMRT	Coin ipsi Paro TOMO	Coin contra Paro VMAT	Coin contra Paro IMRT	Coin contra Paro TOMO	Coin ipsi plexus VMAT	Coin ipsi plexus IMRT	Coin ipsi plexus TOMO	Coin contra plexus VMAT	Coin contra plexus IMRT	Coin contra plexus TOMO
1	010011_000000_S_HNO_a_R_MO,txt	L	32.44	28.45	29.06	28.11	23.18	24.78	58.84	58.29	59.79	58.69	57.9	59.87	0.527232	0.511041	0.533613	0.625185	0.602883	0.585441	0.0540613	0.0710823	0.199971	0.0825066	0.15262	0.231482
2	010021_000000_S_HNO_c_R_MO,txt	R	34.88	29.81	28.65	25.11	21.81	16.72	58.48	57.41	57.8	58.24	56.43	57.46	0.530665	0.514031	0.475534	0.650834	0.62551	0.603842	0.344496	0.523846	0.410505	0.349761	0.356116	0.408014
4	010041_000000_S_HNO_a_R_MO,txt	L	25.66	27.99	25.66	20.12	19.43	20.12	58.57	57.85	58.57	58.22	56.62	58.22	0.548061	0.505331	0.490931	0.727796	0.701586	0.66895	0.358072	0.586711	0.580048	0.275195	0.478915	0.608775
5	010051_000000_S_HNO_a_R_MO,txt	L	15.98	16.66	15.64	13.8	14.86	8.99	58.12	57.75	56.07	57.93	58.22	55.48	0.618646	0.604857	0.658444	0.681706	0.679226	0.742233	0.501813	0.581958	0.712934	0.497998	0.517064	0.702279
6	010061_000000_S_HNO_a_R_MO,txt	L	33.63	26.5	24.64	22.28	21.13	12.16	58.39	58.48	57.19	58.96	59.23	56.88	0.488587	0.563988	0.484237	0.60351	0.597816	0.634172	0.137835	0.119386	0.46175	0.124701	0.142869	0.502463
7	010071_000000_H_HNO_a_R_MO,txt	R	21.26	21.54	16.7	15.24	15.54	10.86	57.15	56.66	46.89	57.9	57.93	55.79	0.614466	0.590316	0.630406	0.703042	0.672349	0.749366	0.437604	0.506194	0.662465	0.341804	0.481125	0.754194
